# Supplementary material for: Nanostructured Polymer-Dispersed Liquid Crystals Using a Ferroelectric Smectic A Liquid Crystal
Source: Molecules. 2024 Oct 12;29(20):4837. doi: 10.3390/molecules29204837 (PMC11510082; doi:10.3390/molecules29204837)
Supplement: Supplementary file 1 [file molecules-29-04837-s001.zip]

Archive with 1 entries (1 files):
- molecules-3238042-supplementary.pdf
